# Supplementary material for: Glycosaminoglycans from the Starfish Lethasterias fusca: Structures and Influence on Hematopoiesis
Source: Mar Drugs. 2023 Mar 24;21(4):205. doi: 10.3390/md21040205 (PMC10146216; doi:10.3390/md21040205)
Supplement: Supplementary file 1 [file marinedrugs-21-00205-s001.zip]

Archive with 1 entries (1 files):
- marinedrugs-2282082-supplementary.pdf
